# Supplementary material for: Genetic variation of dynamic fiber elongation and developmental quantitative trait locus mapping of fiber length in upland cotton (Gossypium hirsutum L.)
Source: BMC Genomics. 2018 Dec 6;19:882. doi: 10.1186/s12864-018-5309-2 (PMC6282333; doi:10.1186/s12864-018-5309-2)
Supplement: Supplementary file 1 — Table S1. List of 83 upland accessions used for association mapping. P1 and P2 indicate the 83 upland cotton accessions grouped into two subpopulations by genotypes; the clustering indicates that the 83 upland cotton accessions were divided into two clusters by average growth rate trend of fiber length at the fast-elongation stage in the three years, and the letters A and B represent the cultivars in Fig. 1a and Fig. 1b, respectively. Table S2. List of 10 Sea Island cotton accessions. (XLSX 16 kb) [file 12864_2018_5309_MOESM1_ESM.xlsx]

## Sheet: Table 1
Table S1. List of 83 upland accessions used for association mapping
codes	Cultivars/Lines	Source	Subpopulation	Cluster
1	4133bt	Henan/China	P2	B
2	CRI425	CCRI/China	P1	A
3	CRI50	CCRI/China	P2	A
4	Kaimian21	Henan/China	P2	A
5	N1Hi%B	American	P1	A
6	n2	American	P1	A
7	Xuzhou142	Jiangsu/China	P2	A
8	Xuzhou261	Jiangsu/China	P1	B
9	Yu668	Henan/China	P2	A
10	Zhongzi10	CCRI/China	P2	A
11	Lu7619	Shandong/China	P2	A
12	10008	Russian	P2	B
13	Chuangaoyifen58	Sichuan/China	P2	A
14	Ejing55173	Hubei/China	P2	A
15	Emian20	Hubei/China	P2	A
16	GZnn	China	P1	B
17	Jing173	Hubei/China	P1	B
18	JingN3	Hubei/China	P2	A
19	Kaifeng041	Henan/China	P2	A
20	Wanmian10B22	Anhui/China	P2	A
21	Zhongzhimian1017	CCRI/China	P2	A
22	1518077	unknown	P1	A
23	09A3	Henan/China	P1	A
24	657-84	CCRI/China	P1	A
25	Changde184	Hunan/China	P2	A
26	Han305	Hebei/China	P1	A
27	Jishengnaiyan79202	Hebei/China	P1	A
28	Wan9F2-3	Anhui/China	P1	A
29	Xinluzao30	Xinjiang/China	P1	A
30	Yu003-2	Henan/China	P2	A
31	Banamadatao	unknown	P1	A
32	Caidi	Henan/China	P1	A
33	Fengkangmian1	Hebei/China	P1	A
34	Jinmian38	Shanxi/China	P1	A
35	L7	Xinjiang/China	P1	A
36	Lu566	Shandong/China	P1	A
37	Lu6269	Shandong/China	P1	A
38	Luyanmian22	Shandong/China	P2	A
39	Shachetumian	Xinjiang/China	P1	A
40	Xinqiu1	Shandong/China	P1	B
41	Yumian3	Chongqing/China	P1	A
42	Yuzao9c0302	Henan/China	P2	A
43	Ari971	American	P2	A
44	Baoyi	Henan/China	P1	A
45	E0902	Hubei/China	P2	A
46	Han5158	Hebei/China	P1	A
47	Ji1516	Hebei/China	P2	A
48	Jifeng197	Hebei/China	P1	A
49	Jin685	Shanxi/China	P1	A
50	Liaomian6	Shandong/China	P2	A
51	Shanda2	Shandong/China	P1	A
52	1208013	unknown	P2	A
53	ATX-1	American	P2	A
54	ATX-2	American	P1	B
55	Chuang1015	Hebei/China	P2	A
56	CRI129	CCRI/China	P2	B
57	DafengS2	Jiangsu/China	P2	A
58	Guokang36	Henan/China	P2	A
59	GZNn2-1	China	P1	A
60	Qiuxian0904	Hebei/China	P1	B
61	Qiuxianguangzi0905	Hebei/China	P1	B
62	Sikang1	Jiangsu/China	P2	A
63	Xinyan96-48	Henan/China	P1	A
64	Chuangyou9	Hebei/China	P1	A
65	D14	Henan/China	P1	A
66	Hengmian4	Hebei/China	P2	A
67	Jimian169	Hebei/China	P1	B
68	Kashiheizi	Xinjiang/China	P1	A
69	Lu25A	Shandong/China	P2	A
70	Miaobao	Henan/China	P2	A
71	Xinjiang818	Xinjiang/China	P2	A
72	Xinkemian1	Henan/China	P2	A
73	Baxi012	Brazil	P1	A
74	Chaozao3	Hebei/China	P2	B
75	CRI051822	CCRI/China	P1	B
76	CRI10	CCRI/China	P1	A
77	CRI16	CCRI/China	P1	A
78	CRI213	CCRI/China	P1	A
79	CRI36	CCRI/China	P1	B
80	CRI64	CCRI/China	P1	A
81	Msco-12	American	P1	A
82	Luodiantiezi	Guizhou/China	P2	A
83	SA50	American	P1	A

## Sheet: Table 2
Table S2. List of 10 Sea Island cotton
codes	Cultivars/Lines	Source
1	3-79	American
2	Bazhou4932	Xinjiang/China
3	Si-6015(1)	Xinjiang/China
4	Ashimeng	Xinjiang/China
5	Sulian1248	Russian
6	Hai7124	Egypt
7	Kuken91-255	Xinjiang/China
8	E24-3389	Jiangsu/China
9	Sulian7871-и	Russian
10	Da26xuan57	Xinjiang/China
