# Supplementary material for: Genetic variation of dynamic fiber elongation and developmental quantitative trait locus mapping of fiber length in upland cotton (Gossypium hirsutum L.)
Source: BMC Genomics. 2018 Dec 6;19:882. doi: 10.1186/s12864-018-5309-2 (PMC6282333; doi:10.1186/s12864-018-5309-2)
Supplement: Supplementary file 4 — Table S3. Performance of backcross inbred lines (BILs) of Hai7124 × CRI36 hybrids and their parents. (XLSX 393 kb) [file 12864_2018_5309_MOESM4_ESM.xlsx]

## Sheet: sheet1
Table S3. Performance of backcross inbred lines (BILs) of Hai7124 × CRI36 hybrid and their parents
Trait	Environment	Parents		Diff.	BILs			SD	Skewness	Kurtosis	CV (%)
		CIR36	Hai7124		Min	Max	Mean
Fiber length	Anyang-Xt 2016	27.13	32.07	*	23.97	32.19	28.41	1.767	-0.126	-0.192	6.21964
（mm）	Xinjiang-Al 2016	25.72	31.67	*	23.27	32.18	27.94	1.865	-0.168	-0.082	6.67502
	Hainan-Dm 2016	26.5	30.6	*	21.6	33.7	27.49	2.416	-0.159	-0.121	8.78865
* Significant difference between the parents at p = 0.05
