# Supplementary material for: Genetic variation of dynamic fiber elongation and developmental quantitative trait locus mapping of fiber length in upland cotton (Gossypium hirsutum L.)
Source: BMC Genomics. 2018 Dec 6;19:882. doi: 10.1186/s12864-018-5309-2 (PMC6282333; doi:10.1186/s12864-018-5309-2)
Supplement: Supplementary file 6 — Table S4. Genotype polymorphism of candidate SNPs between CRI36 and Hai 7124 and the primers used for HRM analysis. (XLSX 359 kb) [file 12864_2018_5309_MOESM6_ESM.xlsx]

## Sheet: sheet1
Table S4.Genotype polymorphism of candidate SNPs between CRI 36 and Hai 7124 and the used primers for HRM analysis
SNPs	Genotype			Primers (5'-3')
	Hai 7124	CRI 36		Forward	Reverse
i06491Gh	CC	AA		TTACACTGGTGGTAAGAAGGCA	TGCCAGTAGTCTCACCTTTTGG
i07222Gh	GG	AA		TTATCACCGTCAGCTTCCTCT	AGGGATTCTGCATTTTTGCTGG
i20432Gh	AA	GG		AAAATAACGCGCCAGCCTCA	ACGGGGAACCTGTTAGGGAA
i25898Gh	GG	AA		AGTTTAAATAGACTCCTTACTGTCT	TCATTTGTGTTCATAGGAGAATGT
i32896Gh	GG	AA		TTCTTCTCATTGTCCACCATT	AGCTTGGCCGAATGTATTGA
i55088Gb	CC	AA		AGCATTTTCTTGCCATGGACC	TGATCTGACCATCATCTGCCG
i60962Gt	AA	GG		CCATGGCTCGTGTTCGAAGT	AGTGTAGAAAATTTGGAGAAATCGC
