# Supplementary material for: Genetic variation of dynamic fiber elongation and developmental quantitative trait locus mapping of fiber length in upland cotton (Gossypium hirsutum L.)
Source: BMC Genomics. 2018 Dec 6;19:882. doi: 10.1186/s12864-018-5309-2 (PMC6282333; doi:10.1186/s12864-018-5309-2)
Supplement: Supplementary file 7 — Table S5. Correlation coefficients between SNP markers and FL at maturity in CRI36 × Hai 7124 BILs. (XLSX 9 kb) [file 12864_2018_5309_MOESM7_ESM.xlsx]

## Sheet: Sheet1
Table S5. Correlation coefficients between SNP markers and FL at maturity in Hai 7124×CRI 36 BILs
	i06491Gh	i07222Gh	i20432Gh	i25898Gh	i32896Gh	i55088Gb	i60962Gt	Anyang-Xt 2016	Xinjiang-Al 2016	Hainan-Dm 2016
i06491Gh	1
i07222Gh		1
i20432Gh			1
i25898Gh				1
i32896Gh					1
i55088Gb						1
i60962Gt							1
Anyang-Xt 2016	ns	ns	0.173*	ns	ns	ns	ns	1
Xinjiang-Al 2016	ns	ns	ns	ns	ns	ns	ns	0.647**	1
Hainan-Dm 2016	ns	ns	0.139*	ns	ns	ns	ns	0.588**	0.765**	1
* and ** indicate significant difference at p = 0.05 and 0.01, respectively; ns indicates no significant difference
