# Supplementary material for: Genetic variation of dynamic fiber elongation and developmental quantitative trait locus mapping of fiber length in upland cotton (Gossypium hirsutum L.)
Source: BMC Genomics. 2018 Dec 6;19:882. doi: 10.1186/s12864-018-5309-2 (PMC6282333; doi:10.1186/s12864-018-5309-2)
Supplement: Supplementary file 9 — Table S6.. KEGG analysis of all candidate genes associated with dynamic fiber length. (XLSX 14 kb) [file 12864_2018_5309_MOESM9_ESM.xlsx]

## Sheet: sheet1
Table S6. KEGG analysis of all candidate genes with dynamic fiber length
Pathway	Pathway ID	#Enzs in Pathway	Enzyme	#Seqs of Enzyme	Seqs
Glyoxylate and dicarboxylate metabolism	map00630	4	ec:2.1.2.1 - hydroxymethyltransferase, ec:4.1.1.2 - decarboxylase, ec:1.1.1.37 - dehydrogenase, ec:4.2.1.3 - hydratase	1, 1, 1, 1	lcl|Gh_D09G1963, lcl|Gh_A08G0306, lcl|Gh_D09G1940, lcl|Gh_D12G1569
Glycolysis / Gluconeogenesis	map00010	1	ec:1.2.4.1 - dehydrogenase (acetyl-transferring)	1	lcl|Gh_A12G1054
Glutathione metabolism	map00480	2	ec:2.5.1.18 - transferase, ec:1.1.1.44 - dehydrogenase (NADP+-dependent, decarboxylating)	1, 1	lcl|Gh_D11G1615, lcl|Gh_A08G0477
Tryptophan metabolism	map00380	1	ec:1.14.14.1 - monooxygenase	2	lcl|Gh_D10G2014, lcl|Gh_D08G2033
Pyruvate metabolism	map00620	2	ec:1.1.1.37 - dehydrogenase, ec:1.2.4.1 - dehydrogenase (acetyl-transferring)	1, 1	lcl|Gh_D09G1940, lcl|Gh_A12G1054
Cyanoamino acid metabolism	map00460	2	ec:2.1.2.1 - hydroxymethyltransferase, ec:3.2.1.21 - gentiobiase	1, 3	lcl|Gh_D09G1963, lcl|Gh_D07G1264, lcl|Gh_A09G1662, lcl|Gh_D13G2031
Caffeine metabolism	map00232	1	ec:1.14.14.1 - monooxygenase	2	lcl|Gh_D10G2014, lcl|Gh_D08G2033
Biosynthesis of antibiotics	map01130	16	ec:2.1.2.3 - formyltransferase, ec:2.1.2.1 - hydroxymethyltransferase, ec:5.3.1.6 - isomerase, ec:1.1.1.37 - dehydrogenase, ec:4.4.1.1 - gamma-lyase, ec:1.1.1.44 - dehydrogenase (NADP+-dependent, decarboxylating), ec:2.6.1.83 - aminotransferase, ec:4.2.1.3 - hydratase, ec:1.2.1.11 - dehydrogenase, ec:2.3.1.30 - O-acetyltransferase, ec:2.5.1.54 - synthase, ec:1.2.4.1 - dehydrogenase (acetyl-transf…	1, 1, 1, 1, 1, 1, 1, 1, 1, 1, 1, 1, 1, 1, 1, 1	lcl|Gh_D12G0449, lcl|Gh_D09G1963, lcl|Gh_D08G2271, lcl|Gh_D09G1940, lcl|Gh_A08G0325, lcl|Gh_A08G0477, lcl|Gh_D02G2327, lcl|Gh_D12G1569, lcl|Gh_D12G1549, lcl|Gh_D13G2069, lcl|Gh_A09G1764, lcl|Gh_A12G1054, lcl|Gh_D12G1549, lcl|Gh_D12G0449, lcl|Gh_D05G1164, lcl|Gh_D05G1164
Selenocompound metabolism	map00450	2	ec:4.4.1.1 - gamma-lyase, ec:6.1.1.10 - ligase	1, 1	lcl|Gh_A08G0325, lcl|Gh_D09G1960
Monobactam biosynthesis	map00261	1	ec:1.2.1.11 - dehydrogenase	1	lcl|Gh_D12G1549
alpha-Linolenic acid metabolism	map00592	1	ec:3.1.1.32 - A1	1	lcl|Gh_A09G1061
Carotenoid biosynthesis	map00906	1	ec:1.13.11.51 - dioxygenase	1	lcl|Gh_D09G1926
Galactose metabolism	map00052	2	ec:2.4.1.123 - 3-alpha-galactosyltransferase, ec:3.2.1.26 - invertase	1, 2	lcl|Gh_D07G1285, lcl|Gh_A09G1085, lcl|Gh_A09G1747
Amino sugar and nucleotide sugar metabolism	map00520	4	ec:3.2.1.55 - end alpha-L-arabinofuranosidase, ec:2.4.1.43 - 4-alpha-galacturonosyltransferase, ec:3.2.1.37 - 1,4-beta-xylosidase, ec:3.2.1.14 - ChiC	2, 1, 1, 9	lcl|Gh_D07G1264, lcl|Gh_D07G1237, lcl|Gh_A08G0569, lcl|Gh_D07G1264, lcl|Gh_D13G1992, lcl|Gh_A12G1039, lcl|Gh_D13G1991, lcl|Gh_D13G1993, lcl|Gh_D13G1952, lcl|Gh_D02G2286, lcl|Gh_D02G2284, lcl|Gh_D02G2285, lcl|Gh_D13G1990
Metabolism of xenobiotics by cytochrome P450	map00980	2	ec:2.5.1.18 - transferase, ec:1.14.14.1 - monooxygenase	1, 2	lcl|Gh_D11G1615, lcl|Gh_D10G2014, lcl|Gh_D08G2033
Sphingolipid metabolism	map00600	1	ec:3.2.1.45 - psychosine hydrolase	1	lcl|Gh_D09G1938
Aminoacyl-tRNA biosynthesis	map00970	2	ec:6.1.1.10 - ligase, ec:6.1.1.7 - ligase	1, 1	lcl|Gh_D09G1960, lcl|Gh_D02G2279
Aminobenzoate degradation	map00627	2	ec:1.14.14.1 - monooxygenase, ec:3.1.3.41 - nitrophenyl phosphatase	2, 11	lcl|Gh_D10G2014, lcl|Gh_D08G2033, lcl|Gh_A09G1649, lcl|Gh_D07G1289, lcl|Gh_A09G1610, lcl|Gh_A08G0409, lcl|Gh_D13G1920, lcl|Gh_D09G1954, lcl|Gh_A08G0349, lcl|Gh_D04G0017, lcl|Gh_D04G0015, lcl|Gh_D13G2089, lcl|Gh_D12G1542
Novobiocin biosynthesis	map00401	1	ec:1.3.1.12 - dehydrogenase	1	lcl|Gh_D05G1164
Oxidative phosphorylation	map00190	2	ec:3.6.1.1 - diphosphatase, ec:3.6.3.6 - ATPase	1, 4	lcl|Gh_D05G1165, lcl|Gh_D13G1995, lcl|Gh_D05G1149, lcl|Gh_D13G1932, lcl|Gh_D05G1186
Phosphatidylinositol signaling system	map04070	5	ec:2.7.11.13 - kinase C, ec:2.7.1.67 - 4-kinase, ec:2.7.1.68 - 5-kinase, ec:3.1.4.11 - phospholipase C, ec:2.7.1.159 - 5/6-kinase	2, 1, 1, 1, 1	lcl|Gh_D02G2369, lcl|Gh_D12G0423, lcl|Gh_D11G1021, lcl|Gh_D02G2317, lcl|Gh_D08G2310, lcl|Gh_A09G1780
Cysteine and methionine metabolism	map00270	8	ec:2.5.1.6 - adenosyltransferase, ec:4.1.1.50 - decarboxylase, ec:1.1.1.37 - dehydrogenase, ec:4.4.1.1 - gamma-lyase, ec:1.2.1.11 - dehydrogenase, ec:2.3.1.30 - O-acetyltransferase, ec:3.3.1.1 - S-adenosylhomocysteine synthase, ec:5.3.1.23 - isomerase	1, 1, 1, 1, 1, 1, 1, 1	lcl|Gh_D07G1294, lcl|Gh_A08G0310, lcl|Gh_D09G1940, lcl|Gh_A08G0325, lcl|Gh_D12G1549, lcl|Gh_D13G2069, lcl|Gh_D09G1964, lcl|Gh_A08G0318
Inositol phosphate metabolism	map00562	6	ec:2.7.1.67 - 4-kinase, ec:2.7.1.68 - 5-kinase, ec:3.1.4.11 - phospholipase C, ec:2.7.1.134 - 1-kinase, ec:1.13.99.1 - oxygenase, ec:2.7.1.159 - 5/6-kinase	1, 1, 1, 1, 1, 1	lcl|Gh_D11G1021, lcl|Gh_D02G2317, lcl|Gh_D08G2310, lcl|Gh_A09G1780, lcl|Gh_D12G1555, lcl|Gh_A09G1780
Glycine, serine and threonine metabolism	map00260	3	ec:2.1.2.1 - hydroxymethyltransferase, ec:4.4.1.1 - gamma-lyase, ec:1.2.1.11 - dehydrogenase	1, 1, 1	lcl|Gh_D09G1963, lcl|Gh_A08G0325, lcl|Gh_D12G1549
Fatty acid degradation	map00071	1	ec:1.14.14.1 - monooxygenase	2	lcl|Gh_D10G2014, lcl|Gh_D08G2033
Linoleic acid metabolism	map00591	1	ec:1.14.14.1 - monooxygenase	2	lcl|Gh_D10G2014, lcl|Gh_D08G2033
Starch and sucrose metabolism	map00500	6	ec:3.2.1.48 - alpha-glucosidase, ec:3.2.1.21 - gentiobiase, ec:3.2.1.26 - invertase, ec:3.2.1.39 - endo-1,3-beta-D-glucosidase, ec:2.4.1.13 - synthase, ec:2.4.1.12 - synthase (UDP-forming)	2, 3, 2, 2, 1, 8	lcl|Gh_A09G1085, lcl|Gh_A09G1747, lcl|Gh_D07G1264, lcl|Gh_A09G1662, lcl|Gh_D13G2031, lcl|Gh_A09G1085, lcl|Gh_A09G1747, lcl|Gh_A09G1662, lcl|Gh_D13G2031, lcl|Gh_D13G2037, lcl|Gh_D11G1583, lcl|Gh_D09G1933, lcl|Gh_A09G1690, lcl|Gh_A09G1691, lcl|Gh_A09G1692, lcl|Gh_A08G0421, lcl|Gh_A08G0498, lcl|Gh_A09G1693
Drug metabolism - other enzymes	map00983	2	ec:3.1.1.1 - ali-esterase, ec:3.5.4.5 - deaminase	7, 1	lcl|Gh_A09G1061, lcl|Gh_D09G1950, lcl|Gh_D07G1240, lcl|Gh_D04G0006, lcl|Gh_D08G2205, lcl|Gh_D13G2032, lcl|Gh_D08G2204, lcl|Gh_D13G2067
Th1 and Th2 cell differentiation	map04658	1	ec:3.1.3.16 - phosphatase	10	lcl|Gh_A09G1649, lcl|Gh_D07G1289, lcl|Gh_A09G1610, lcl|Gh_A08G0409, lcl|Gh_D13G1920, lcl|Gh_A08G0349, lcl|Gh_D04G0017, lcl|Gh_D04G0015, lcl|Gh_D13G2089, lcl|Gh_D12G1542
T cell receptor signaling pathway	map04660	2	ec:3.1.3.16 - phosphatase, ec:2.7.10.2 - protein-tyrosine kinase	10, 1	lcl|Gh_A09G1649, lcl|Gh_D07G1289, lcl|Gh_A09G1610, lcl|Gh_A08G0409, lcl|Gh_D13G1920, lcl|Gh_A08G0349, lcl|Gh_D04G0017, lcl|Gh_D04G0015, lcl|Gh_D13G2089, lcl|Gh_D12G1542, lcl|Gh_D11G1577
Fatty acid biosynthesis	map00061	2	ec:2.3.1.85 - synthase, ec:3.1.2.14 - hydrolase	1, 1	lcl|Gh_D13G2098, lcl|Gh_D13G2098
Pyrimidine metabolism	map00240	3	ec:2.7.7.6 - RNA polymerase, ec:2.7.7.7 - DNA polymerase, ec:3.5.4.5 - deaminase	2, 3, 1	lcl|Gh_A08G0573, lcl|Gh_D02G2287, lcl|Gh_D08G2222, lcl|Gh_D11G1943, lcl|Gh_D13G2000, lcl|Gh_D13G2067
Porphyrin and chlorophyll metabolism	map00860	2	ec:1.3.3.3 - oxidase, ec:1.1.1.294 - b reductase	2, 1	lcl|Gh_A08G0463, lcl|Gh_D11G1586, lcl|Gh_D10G2007
Fructose and mannose metabolism	map00051	1	ec:5.3.1.6 - isomerase	1	lcl|Gh_D08G2271
Arginine and proline metabolism	map00330	1	ec:4.1.1.50 - decarboxylase	1	lcl|Gh_A08G0310
Indole alkaloid biosynthesis	map00901	1	ec:4.3.3.2 - synthase	3	lcl|Gh_D09G1966, lcl|Gh_D09G1970, lcl|Gh_D12G1574
Phenylpropanoid biosynthesis	map00940	2	ec:3.2.1.21 - gentiobiase, ec:1.11.1.7 - lactoperoxidase	3, 5	lcl|Gh_D07G1264, lcl|Gh_A09G1662, lcl|Gh_D13G2031, lcl|Gh_A08G0347, lcl|Gh_A12G0055, lcl|Gh_D12G1559, lcl|Gh_A12G0056, lcl|Gh_A08G0345
Phenylalanine, tyrosine and tryptophan biosynthesis	map00400	3	ec:2.5.1.54 - synthase, ec:1.3.1.13 - dehydrogenase (NADP+), ec:1.3.1.12 - dehydrogenase	1, 1, 1	lcl|Gh_A09G1764, lcl|Gh_D05G1164, lcl|Gh_D05G1164
Sulfur metabolism	map00920	1	ec:2.3.1.30 - O-acetyltransferase	1	lcl|Gh_D13G2069
Lysine biosynthesis	map00300	2	ec:2.6.1.83 - aminotransferase, ec:1.2.1.11 - dehydrogenase	1, 1	lcl|Gh_D02G2327, lcl|Gh_D12G1549
Pantothenate and CoA biosynthesis	map00770	1	ec:2.1.2.11 - hydroxymethyltransferase	1	lcl|Gh_A08G0278
Nicotinate and nicotinamide metabolism	map00760	1	ec:2.4.2.19 - diphosphorylase (carboxylating)	1	lcl|Gh_D11G1944
Steroid hormone biosynthesis	map00140	1	ec:1.14.14.1 - monooxygenase	2	lcl|Gh_D10G2014, lcl|Gh_D08G2033
Purine metabolism	map00230	7	ec:3.6.1.15 - phosphatase, ec:2.1.2.3 - formyltransferase, ec:3.6.1.3 - adenylpyrophosphatase, ec:2.7.7.6 - RNA polymerase, ec:2.7.7.7 - DNA polymerase, ec:3.5.4.10 - cyclohydrolase, ec:2.4.2.7 - phosphoribosyltransferase	39, 1, 24, 2, 3, 1, 1	lcl|Gh_D02G2303, lcl|Gh_A08G0581, lcl|Gh_D13G1995, lcl|Gh_D12G0438, lcl|Gh_D13G1932, lcl|Gh_D11G0949, lcl|Gh_D08G1950, lcl|Gh_D13G2000, lcl|Gh_D08G2083, lcl|Gh_A09G1027, lcl|Gh_D11G1024, lcl|Gh_D11G1000, lcl|Gh_D07G1295, lcl|Gh_D07G1296, lcl|Gh_A12G0040, lcl|Gh_D13G1922, lcl|Gh_D12G0446, lcl|Gh_D12G0441, lcl|Gh_D13G2036, lcl|Gh_D05G1149, lcl|Gh_D05G1167, lcl|Gh_D05G1200, lcl|Gh_A08G0413, lcl|Gh_A…
Glycerolipid metabolism	map00561	2	ec:3.1.1.26 - galactolipid lipase, ec:3.1.1.3 - lipase	1, 1	lcl|Gh_A09G1061, lcl|Gh_A09G1061
Arginine biosynthesis	map00220	1	ec:1.2.1.38 - reductase	1	lcl|Gh_D12G1549
Arachidonic acid metabolism	map00590	1	ec:1.14.14.1 - monooxygenase	2	lcl|Gh_D10G2014, lcl|Gh_D08G2033
Diterpenoid biosynthesis	map00904	2	ec:1.14.11.15 - 3beta-dioxygenase, ec:1.14.11.13 - 2beta-dioxygenase	1, 1	lcl|Gh_D07G1284, lcl|Gh_D07G1284
Drug metabolism - cytochrome P450	map00982	2	ec:2.5.1.18 - transferase, ec:1.14.14.1 - monooxygenase	1, 2	lcl|Gh_D11G1615, lcl|Gh_D10G2014, lcl|Gh_D08G2033
Retinol metabolism	map00830	1	ec:1.14.14.1 - monooxygenase	2	lcl|Gh_D10G2014, lcl|Gh_D08G2033
Methane metabolism	map00680	2	ec:2.1.2.1 - hydroxymethyltransferase, ec:1.1.1.37 - dehydrogenase	1, 1	lcl|Gh_D09G1963, lcl|Gh_D09G1940
One carbon pool by folate	map00670	3	ec:2.1.2.3 - formyltransferase, ec:2.1.2.1 - hydroxymethyltransferase, ec:1.5.1.20 - reductase [NAD(P)H]	1, 1, 1	lcl|Gh_D12G0449, lcl|Gh_D09G1963, lcl|Gh_D09G1962
Zeatin biosynthesis	map00908	1	ec:1.5.99.12 - dehydrogenase	2	lcl|Gh_D13G2023, lcl|Gh_D13G2062
Nitrogen metabolism	map00910	1	ec:1.7.1.3 - reductase (NADPH)	1	lcl|Gh_A08G0485
Pentose and glucuronate interconversions	map00040	3	ec:4.2.2.2 - lyase, ec:3.1.1.11 - pectin demethoxylase, ec:3.2.1.15 - pectin depolymerase	2, 6, 1	lcl|Gh_D08G2131, lcl|Gh_D09G1925, lcl|Gh_D04G0006, lcl|Gh_D09G1950, lcl|Gh_D08G2205, lcl|Gh_D13G2032, lcl|Gh_D08G2204, lcl|Gh_D07G1240, lcl|Gh_D11G0963
Ubiquinone and other terpenoid-quinone biosynthesis	map00130	1	ec:6.2.1.26 - ligase	1	lcl|Gh_D09G1937
Riboflavin metabolism	map00740	4	ec:3.1.3.2 - phosphatase, ec:4.1.99.12 - synthase, ec:3.5.4.26 - deaminase, ec:3.5.4.25 - cyclohydrolase II	1, 1, 1, 1	lcl|Gh_D09G1954, lcl|Gh_D10G0990, lcl|Gh_A08G0282, lcl|Gh_D10G0990
Glycerophospholipid metabolism	map00564	1	ec:3.1.1.32 - A1	1	lcl|Gh_A09G1061
Thiamine metabolism	map00730	1	ec:3.6.1.15 - phosphatase	39	lcl|Gh_D02G2303, lcl|Gh_A08G0581, lcl|Gh_D13G1995, lcl|Gh_D12G0438, lcl|Gh_D13G1932, lcl|Gh_D11G0949, lcl|Gh_D08G1950, lcl|Gh_D13G2000, lcl|Gh_D08G2083, lcl|Gh_A09G1027, lcl|Gh_D11G1024, lcl|Gh_D11G1000, lcl|Gh_D07G1295, lcl|Gh_D07G1296, lcl|Gh_A12G0040, lcl|Gh_D13G1922, lcl|Gh_D12G0446, lcl|Gh_D12G0441, lcl|Gh_D13G2036, lcl|Gh_D05G1149, lcl|Gh_D05G1167, lcl|Gh_D05G1200, lcl|Gh_A08G0413, lcl|Gh_A…
Carbon fixation pathways in prokaryotes	map00720	3	ec:1.1.1.37 - dehydrogenase, ec:1.5.1.20 - reductase [NAD(P)H], ec:4.2.1.3 - hydratase	1, 1, 1	lcl|Gh_D09G1940, lcl|Gh_D09G1962, lcl|Gh_D12G1569
Ascorbate and aldarate metabolism	map00053	2	ec:1.13.99.1 - oxygenase, ec:1.1.3.8 - oxidase	1, 1	lcl|Gh_D12G1555, lcl|Gh_A12G1047
Carbon fixation in photosynthetic organisms	map00710	2	ec:5.3.1.6 - isomerase, ec:1.1.1.37 - dehydrogenase	1, 1	lcl|Gh_D08G2271, lcl|Gh_D09G1940
Pentose phosphate pathway	map00030	2	ec:5.3.1.6 - isomerase, ec:1.1.1.44 - dehydrogenase (NADP+-dependent, decarboxylating)	1, 1	lcl|Gh_D08G2271, lcl|Gh_A08G0477
Other glycan degradation	map00511	1	ec:3.2.1.45 - psychosine hydrolase	1	lcl|Gh_D09G1938
Citrate cycle (TCA cycle)	map00020	3	ec:1.1.1.37 - dehydrogenase, ec:4.2.1.3 - hydratase, ec:1.2.4.1 - dehydrogenase (acetyl-transferring)	1, 1, 1	lcl|Gh_D09G1940, lcl|Gh_D12G1569, lcl|Gh_A12G1054
